# Supplementary material for: Development of Molecular Markers for Predicting Radish (Raphanus sativus) Flesh Color Based on Polymorphisms in the RsTT8 Gene
Source: Plants (Basel). 2021 Jul 6;10(7):1386. doi: 10.3390/plants10071386 (PMC8309288; doi:10.3390/plants10071386)
Supplement: Supplementary file 1 [file plants-10-01386-s001.zip › Table S1.xlsx]

## Sheet: Table S1
Table S1. Primer sequence information used in this study.
Purpose	Primer name	Sequence	Annealing temperature(°C)	No of cycles
Cloning	RsTT8-F1	5’-CACAGCTAGCCGCATCAATA	58	30
	RsTT8-F2	5’-TGGTGGCTACTTGGCTAGCAA
	RsTT8-F3	5’-ACTTAAGGCGGTGGTGCAATCT
	RsTT8-F4	5’-TTGCATTCCCGTGCTTGATGG
	RsTT8-R1	5'-AGATTGCACCACCGCCTTAAGT (ACTTAAGGCGGTGGTGCAATCT)
	RsTT8-R2	5'-CCATCAAGCACGGGAATGCAA (TTGCATTCCCGTGCTTGATGG)
	RsTT8-R3	5'-AGCAATGGTTGGTTTCTTCCCTCTC (GAGAGGGAAGAAACCAACCATTGCT)
	RsTT8-R4	5'-CTAGAGTTTATTTTGAGATATGATTTGATGGATGGC
qRT-PCR	RsTT8-mF	5’-AGCGACGCAGAAGAGAGAAG	58	40
	RsTT8-mR	5‘-CTTTTGGTTTGGCTCGTGAT (ATCACGAGCCAAACCAAAAG)
SSR validation	SSR-F	5’-GACGGACACTGAATGGTTTTATGTGC-3	60	30
	SSR-R	5'-ACTCCTCAGTTTGTCTTTAATGCTCCA-3
InDel validation	Radish-F	5'-ACCCCTTCAGAGTTGCAA GATCT-3	60	30
	Wf-F	5'-CTCTTCAGAGTTGCGAGAGAGAGC-3
	Radish-R	5'-AGATTGCACCACCGCCTT AAGTA
WD/AD specific	Rf-Sp-F	GTACAGAACATCATCAACCATTCGCAG	68	30
	Rf-Sp-R	AAATGTGCACGGCATACCTAAACTACT
	Wf-Sp-F	GTACAGAACATCAACCATTCGCAGTCAT	69.1	30
	Wf-Sp-R	AAAGGTGTACGGCATACCTAAACTATTGG
Promoter specific	Rf-P-F	TTGGTCGACAAAAAAGGCCAAGA	65.5	26
	Rf-P-R	CCCAGTTAGATATAGCTGACCCGA
	Wf-P-F	GGTCGACAAAACCGCCAAGAA	59.5	30
	Wf-P-R	CCAGTTAGACATAGCTGACCCCA
Promoter::GUS	BamHI	5’ – GCTGCGGATCCTACTTGGCTAG	58	30
	NcoI	5’ – CATACCATGGAGATTGCACCACCGC
