# Supplementary material for: Development of Molecular Markers for Predicting Radish (Raphanus sativus) Flesh Color Based on Polymorphisms in the RsTT8 Gene
Source: Plants (Basel). 2021 Jul 6;10(7):1386. doi: 10.3390/plants10071386 (PMC8309288; doi:10.3390/plants10071386)
Supplement: Supplementary file 1 [file plants-10-01386-s001.zip › Table S2.xlsx]

## Sheet: Table S2
Table S2. Number of TC-SSR in various radishes obtained from National Agrobiodiversity Center (NAC), Jeonju 54874, Republic of Korea.
Line	Flesh color	No of SSR(TC)
A11	Red	31-35
C14	Red	29-37
C17	Pink	29-32
B21	White	20-28
A16	White	26-31
B14	White	21-33
B12	White	29-33
B22	White	33-34
D10	White	28-37
D9	White	38-43
C4	White	41-43
C8	White	24-46
A10	White	45-51
D17	White	26-58
A17	White	52-62
A15	White	60-64
A14	White	40-65
A13	White	48-68
A12	Green	47-51
* Rf: TC37, (Rs)Wf: TC13, (Ws)Wf: TC68.
