# Supplementary material for: Development of Molecular Markers for Predicting Radish (Raphanus sativus) Flesh Color Based on Polymorphisms in the RsTT8 Gene
Source: Plants (Basel). 2021 Jul 6;10(7):1386. doi: 10.3390/plants10071386 (PMC8309288; doi:10.3390/plants10071386)
Supplement: Supplementary file 1 [file plants-10-01386-s001.zip › Table S3.xlsx]

## Sheet: Table S3
Table S3. Primer sequences used in genomic DNA PCR and qRT-PCR in Brasscia spp. and Raphanus sativus.
Classification	Gene name		At_locus	Forward primer		Reverse primer		Product
				Name	Sequence	Name	Sequence
EBG	CHS	ttt4	AT5G13930	CHS-F	5’-GACTGGAACTCCCTCTTCTGGATAGC	CHS-R	5'-ACTCCAACCCTTCTCCTGTCGT	230
	F3H	tt6	AT3G51240	F3H-F	5’-CCAAAATGCCCTCAGCCTGATCT	F3H-R	5'-CGGATTCTGGAACGTGGCTATTGAT	270
	F3'H	tt7	AT5G07990	F3’H-F	5’-GGAACTGACACGTCAGCAAGTACG	F3’H-R	5'-TCACGGGCTATGGCCCATATGT	300
LBG	DFR	tt3	AT5G42800	DFR-F	5’-CTCTCTCCTATCACTCGTAACGAGGC	DFR-R	5'-TCCCATATCAATCAGCTTCTTGGAACTG	270
	LDOX	tt18 (ANS)	AT4G22880	LDOX-F	5’-GCTTAGAGCCTGACCGTCTAGAGA	LDOX-R	5'-GCTTACATCSGTGTGAGCTTCCAC	250
TFs for EBG	MYB11	MYB11	AT3G62610	MYB11/12-F	5’-TGGGAAACAGGTGGTCACTRATTGC	MYB11/12-R	5'-GYGGAYCTGCTGGTTCTCCCT	210
	MYB12	MYB12	AT2G47460
	MYB111	MYB48	AT3G46130	MYB111-F	5’-GCTTAAGTTACCCCAMTTTGGCTTCTC	MYB111-R	5'-GACCATGGTGATCTACTGTGTTGGAAAC	150
TFs for LBG	PAP1	MYB75	AT1G56650	MYB1-F	5’-GGAAACAGGTGGTCTTTAATTGCTGG	MYB1-R	5'-TCGAGGTCGAGGTTTGAAAACGTC	180
	PAP2	MYB90	AT1G66390
	TT2	MYB123	AT5G35550	TT2-F	5’-ACCAAGCTGGTCTCAAGAGGTG	TT2-R	5'-TGGAAGCCTCCCAGCTATCAAC	150
	TT8	bHLH042	AT4G09820	TT8-F	5’-TGGTTCCATTTGTGACCAAGATGGA	TT8-R	5'-TCTCGGTACTCGCATCTCATCTCTAA	220
	GL3	bHLH001	AT5G41315	GL3-F	5’-GCGAAAGAACATCAGCTAATTG	GL3-R	5'-GCTTGCAACTGACGGTTAAGCAGAG	260
	EGL3	bHLH002	AT1G63650	EGL1-F	5’-TGAACACCAAGAGGAAGGAGAGTGATG	EGL1-R	5'-GTCGAGGACTGTACCGAGTGAGAA	220
	TTG1	WD-40	AT5G24520	TTG1-F	5’-CACTCCACCATCATCTACGAGAGC	TTG1-R	5'-GCGATCGAATRTCGAGAATCACAACCT	130
	MYB113	MYB113	AT1G66370	MYB113-F	5’-AGGCRATGCATTGATAAGTATGGAGAAGG	MYB113-R	5'-CCAGCAATTARAGACCACCTGTTTCCTA	210
Repressor of LBG	MYBL2	MYBL2	AT1G71030	MYBL2-F	5’-GACGATCTCATCCTCAAGCTTCATGC	MYBL2-R	5'-CGATGATTGGTTGGATCGATTCCCA	140
	TCP3	a bHLH	AT1G53230	TCP3-F	5’-CCAGCTTTATTCTCAGAGGGGTCC	TCP3-R	5'-TGACCCTGAAACCGTGCTGGTA	220
	SPL9	SPL9	AT2G42200	SPL9-F	5'-TTGGTCCGATGACGGTTACAATGG	SPL9-R	5'-TCAGAGAGACCAGTTGTTATGGTGTGAA	290
	CPC	a R3MYB	AT2G46410	CPC-F	5’-CTGTGAAGATGTCGGAGGAAGAAGAAGA	CPC-R	5'-RVNCCGTGTTTCATAAGCCAATATCT	140
Upstream	HY5	HY5	AT5G11260	HY5-F	5’-GAATTGAAAGCGATGAAGAGATACG	HY5-R	5'-TGTCTAAGCATCTGGTTCTCGTTCTG	330
Control	ACT1	ACT1	AT2G37620	ACT1-F	5’-CCAGCCGTCTATGATTGGTATGGAG	ACT1-R	5'-CCACATCTGCTGGAAGGTACTGAG	280
	AtActin 7	AtACT7		AtACT7-F	5’-TGGCCGATGGTGAGGATAT	AtACT7-R	5’-AACGGCCTGAATGGCAACA	510
